# Supplementary material for: Is Ultra-High Temperature Processed Milk Safe in Terms of Heterocyclic Aromatic Amines?
Source: Foods. 2021 May 31;10(6):1247. doi: 10.3390/foods10061247 (PMC8227235; doi:10.3390/foods10061247)
Supplement: Supplementary file 1 [file foods-10-01247-s001.zip]

Archive with 1 entries (1 files):
- foods-1216456-supplementary.pdf
